# Supplementary material for: Fatty Acids in Dry Beans (Phaseolus vulgaris L.): A Contribution to Their Analysis and the Characterization of a Diversity Panel
Source: Foods. 2024 Jun 26;13(13):2023. doi: 10.3390/foods13132023 (PMC11241050; doi:10.3390/foods13132023)
Supplement: Supplementary file 1 [file foods-13-02023-s001.zip]

Archive with 7 entries (7 files):
- Supplementary Figure 1.doc
- Supplementary Table 1.doc
- Supplementary Table 2.doc
- Supplementary Table 3.doc
- Supplementary Table 4.doc
- Supplementary Table 5.doc
- Supplementary Table 6.xls
