# Supplementary material for: Fatty Acids in Dry Beans (Phaseolus vulgaris L.): A Contribution to Their Analysis and the Characterization of a Diversity Panel
Source: Foods. 2024 Jun 26;13(13):2023. doi: 10.3390/foods13132023 (PMC11241050; doi:10.3390/foods13132023)
Supplement: Supplementary file 1 [file foods-13-02023-s001.zip › Supplementary Table 6.xls]

## Sheet: Supp Table 6
Name	Gene Pool	Year	Market class	Miristic acid	Pentadecanoic acid	Palmitic acid	Palmitoleic acid	Margaric acid	Stearic acid	Oleic acid	cis-Vaccenic acid	Linoleic acid	Linolenic acid	Araquidic acid	Behenic acid	Tricosanoic acid	Lignoceric acid	Total fatty acids	Saturated fatty acids	Unsaturated fatty acids	Monounsaturated fatty acids	Polyunsaturated fatty acids	ω-6/ω-3
SDP004	middle	2018	Laran	0.03	0.05	3.49	0.04	0.07	0.61	1.37	0.39	6.79	6.62	0.12	0.16	0.06	0.21	20	4.79	15.21	1.79	13.42	1.03
SDP005	mesoamerican	2018	Small red	0.02	0.03	3.05	0.04	0.05	0.4	1.23	0.32	4.85	5.8	0.07	0.12	0.05	0.17	16.2	3.96	12.24	1.58	10.65	0.83
SDP006	middle	2018	Great Northern	0.02	0.01	2.64	0.06	0.05	0.28	1.42	0.41	2.45	7.78	0.05	0.09	0.05	0.11	15.43	3.31	12.12	1.89	10.23	0.31
SDP007	middle	2018		0.02	0.03	2.34	0.08	0.04	0.29	1.57	0.51	3.28	5.79	0.06	0.1	0.04	0.1	14.25	3.02	11.23	2.17	9.07	0.57
SDP008	andean	2018		0.01	0.02	2.42	0.05	0.04	0.28	0.98	0.37	2.62	6	0.06	0.13	0.05	0.14	13.18	3.16	10.03	1.4	8.62	0.44
SDP009	middle	2018		0.02	0.03	2.94	0.06	0.04	0.58	1.25	0.44	3.31	7.2	0.1	0.13	0.05	0.12	16.27	4.02	12.25	1.75	10.5	0.46
SDP011	andean	2018	Black cannellini	0.02	0.02	2.79	0.05	0.05	0.38	0.76	0.36	3.11	6.86	0.08	0.09	0.05	0.13	14.74	3.6	11.14	1.17	9.97	0.45
SDP012	mesoamerican	2018	Brown garbanzo	0.02	0.03	2.59	0.04	0.04	0.28	1.72	0.29	3.3	5.58	0.03	0.09	0.05	0.12	14.2	3.27	10.93	2.05	8.89	0.59
SDP013	mesoamerican	2018	Great Northern	0.02	0.03	2.71	0.04	0.04	0.41	0.66	0.34	4.76	5.85	0.07	0.11	0.05	0.14	15.23	3.59	11.65	1.04	10.61	0.81
SDP022	andean	2018	Large great northern	0.02	0.02	2.99	0.05	0.05	0.35	1.29	0.4	3.03	7.68	0.07	0.13	0.06	0.15	16.3	3.85	12.46	1.75	10.71	0.39
SDP026	andean	2018	Azufrado	0.01	0.02	3.04	0.06	0.05	0.29	1.56	0.48	2.99	8.23	0.06	0.11	0.05	0.14	17.07	3.77	13.31	2.09	11.22	0.36
SDP027	middle	2018	Brown mottled	0.02	0.04	2.98	0.05	0.06	0.4	1.04	0.33	3.6	5.89	0.08	0.11	0.06	0.15	14.8	3.9	10.9	1.41	9.49	0.61
SDP028	andean	2018	Canela	0.02	0.02	3.05	0.03	0.04	0.26	2.07	0.35	4.62	7.44	0.04	0.1	0.05	0.14	18.24	3.73	14.51	2.44	12.06	0.62
SDP031	mesoamerican	2018	Small white	0.02	0.03	3.55	0.03	0.05	0.39	1.2	0.37	4.69	8.95	0.08	0.14	0.05	0.15	19.7	4.45	15.24	1.6	13.64	0.52
SDP032	andean	2018	Canario bola	0.02	0.03	2.85	0.04	0.06	0.39	1.3	0.36	4.08	6.67	0.06	0.1	0.04	0.13	16.14	3.68	12.46	1.71	10.75	0.61
SDP033	mesoamerican	2018	Small white	0.02	0.03	2.78	0.04	0.05	0.39	2.12	0.31	3.35	6.21	0.07	0.08	0.05	0.13	15.63	3.6	12.03	2.47	9.56	0.54
SDP034	andean	2018	Red caparron	0.03	0.02	3.02	0.06	0.04	0.38	2.33	0.4	3.94	7.35	0.07	0.13	0.05	0.15	17.95	3.87	14.08	2.79	11.29	0.54
SDP035	middle	2018	Brown marrow	0.02	0.02	2.58	0.05	0.05	0.19	1.34	0.34	2.02	5.45	0.04	0.11	0.05	0.1	12.37	3.17	9.2	1.73	7.48	0.37
SDP037	andean	2018		0.02	0.01	2.57	0.03	0.05	0.23	1.07	0.3	3.27	6.28	0.05	0.1	0.04	0.11	14.14	3.19	10.95	1.4	9.54	0.52
SDP040	mesoamerican	2018	Bico de ouro	0.03	0.03	3.7	0.05	0.05	0.68	1.91	0.47	6.95	6.98	0.12	0.14	0.05	0.22	21.39	5.03	16.36	2.43	13.93	1
SDP042	mesoamerican	2018		0.02	0.03	2.84	0.03	0.05	0.43	0.85	0.27	5.58	4.33	0.11	0.11	0.04	0.14	14.83	3.77	11.06	1.15	9.91	1.29
SDP043	andean	2018	Azufrado	0.02	0.03	3.16	0.05	0.04	0.34	2.84	0.45	4.91	6.88	0.08	0.18	0.06	0.18	19.2	4.07	15.13	3.34	11.79	0.71
SDP045	andean	2018	Rosada	0.02	0.02	2.64	0.05	0.04	0.27	1.57	0.4	2.55	6.96	0.06	0.11	0.05	0.14	14.89	3.36	11.53	2.02	9.52	0.37
SDP048	andean	2018	White kidney	0.02	0.03	2.68	0.04	0.04	0.42	0.81	0.33	3.88	6.51	0.07	0.11	0.05	0.17	15.16	3.59	11.56	1.18	10.39	0.6
SDP051	mesoamerican	2018	Bico de ouro	0.02	0.02	2.72	0.05	0.05	0.71	2.03	0.32	5.14	5.14	0.13	0.16	0.05	0.15	16.71	4.03	12.67	2.4	10.27	1
SDP053	andean	2018	Bayo gordo	0.02	0.02	3.14	0.07	0.04	0.3	2.09	0.5	4.43	7.34	0.06	0.12	0.05	0.14	18.34	3.9	14.43	2.66	11.77	0.6
SDP054	mesoamerican	2018		0.02	0.03	3.22	0.05	0.04	0.34	1.68	0.39	6.72	4.89	0.08	0.14	0.05	0.15	17.8	4.07	13.73	2.11	11.61	1.37
SDP056	andean	2018	Cannellini	0.02	0.03	2.87	0.05	0.05	0.41	1.18	0.38	4.56	6.09	0.08	0.13	0.06	0.19	16.09	3.83	12.26	1.62	10.65	0.75
SDP057	andean	2018		0.02	0.02	3	0.05	0.05	0.34	1.41	0.51	3.74	8.04	0.08	0.15	0.05	0.16	17.61	3.86	13.75	1.97	11.78	0.46
SDP061	andean	2018	Bayo gordo	0.03	0.03	3.35	0.07	0.04	0.53	2.24	0.42	4.85	5.99	0.11	0.16	0.05	0.2	18.07	4.5	13.57	2.73	10.84	0.81
SDP063	andean	2018	Dark garbanzo	0.02	0.02	2.41	0.05	0.05	0.3	1.57	0.32	2.24	6.17	0.03	0.07	0.06	0.12	13.42	3.07	10.35	1.93	8.42	0.36
SDP068	mesoamerican	2018	Marrow	0.02	0.03	3.34	0.04	0.04	0.43	1.59	0.4	5.54	6.98	0.08	0.15	0.07	0.16	18.87	4.32	14.55	2.04	12.52	0.79
SDP069	andean	2018	Marrow	0.02	0.01	2.96	0.04	0.05	0.33	1.76	0.39	3.73	6.81	0.07	0.1	0.04	0.13	16.46	3.73	12.73	2.19	10.54	0.55
SDP070	middle	2018		0.02	0.01	2.57	0.02	0.04	0.22	1.28	0.25	2.54	6.2	0.05	0.07	0.03	0.1	13.4	3.11	10.29	1.55	8.74	0.41
SDP071	andean	2018	Cranberry	0.02	0.02	2.6	0.04	0.03	0.26	0.85	0.36	2.78	6.68	0.03	0.1	0.04	0.11	13.93	3.22	10.71	1.25	9.46	0.42
SDP072	andean	2018	Dorado	0.02	0.01	2.97	0.05	0.03	0.23	1.66	0.43	3.73	7.09	0.06	0.12	0.04	0.17	16.63	3.66	12.97	2.14	10.83	0.53
SDP074	andean	2018	Large cranberry	0.02	0.02	3.03	0.06	0.04	0.38	2.54	0.42	3.95	6.4	0.07	0.1	0.05	0.14	17.21	3.84	13.36	3.01	10.35	0.62
SDP076	andean	2018		0.02	0.01	2.76	0.03	0.04	0.32	1.02	0.38	3.82	7.7	0.06	0.12	0.04	0.17	16.49	3.54	12.95	1.43	11.51	0.5
SDP077	andean	2018	Bayo andino	0.02	0.02	2.76	0.04	0.04	0.31	1.36	0.39	3.59	6.61	0.06	0.1	0.04	0.14	15.48	3.48	11.99	1.8	10.19	0.54
SDP079	andean	2018	Dark garbanzo	0.02	0.02	2.64	0.05	0.05	0.26	1.42	0.35	2.79	6.64	0.05	0.1	0.05	0.11	14.54	3.29	11.25	1.82	9.43	0.42
SDP080	mesoamerican	2018	Small white	0.02	0.03	3.15	0.04	0.04	0.44	1.35	0.35	5.83	7.29	0.07	0.1	0.05	0.15	18.93	4.06	14.87	1.75	13.12	0.8
SDP081	middle	2018	Small yellow	0.02	0.03	2.89	0.03	0.04	0.34	1.36	0.28	3.29	6	0.07	0.12	0.05	0.13	14.65	3.69	10.96	1.67	9.29	0.55
SDP082	mesoamerican	2018	Great Northern	0.03	0.03	3.23	0.04	0.04	0.47	1.65	0.39	6.29	6.43	0.09	0.14	0.05	0.17	19.05	4.25	14.8	2.07	12.73	0.98
SDP083	andean	2018	Rosada	0.02	0.02	2.92	0.05	0.05	0.36	1.46	0.45	4.1	7.17	0.07	0.09	0.05	0.14	16.96	3.73	13.23	1.96	11.27	0.57
SDP084	andean	2018		0.02	0.01	2.9	0.05	0.04	0.29	1.41	0.42	5.31	6.02	0.06	0.14	0.05	0.16	16.88	3.68	13.2	1.88	11.32	0.88
SDP085	andean	2018		0.02	0.02	2.89	0.04	0.04	0.27	0.95	0.34	3.71	7.29	0.06	0.1	0.05	0.16	15.93	3.6	12.33	1.33	10.99	0.51
SDP087	middle	2018		0.02	0.02	3.02	0.05	0.04	0.34	1.42	0.47	3.61	7.19	0.07	0.15	0.06	0.15	16.61	3.87	12.74	1.94	10.8	0.5
SDP088	mesoamerican	2018		0.02	0.03	2.85	0.03	0.05	0.35	1.45	0.27	3	5.37	0.07	0.08	0.05	0.1	13.72	3.61	10.12	1.75	8.37	0.56
SDP089	mesoamerican	2018	Great Northern	0.02	0.02	3.06	0.05	0.04	0.34	1.19	0.4	5.13	6.71	0.08	0.18	0.05	0.17	17.43	3.96	13.47	1.64	11.83	0.76
SDP090	andean	2018	Rounded caparron	0.02	0.01	2.68	0.05	0.03	0.31	1.66	0.37	3.4	6.2	0.07	0.14	0.06	0.14	15.15	3.47	11.68	2.08	9.59	0.55
SDP091	andean	2018		0.02	0.02	2.52	0.03	0.04	0.3	1.46	0.31	2.79	6.06	0.06	0.1	0.04	0.13	13.86	3.21	10.65	1.8	8.85	0.46
SDP093	middle	2018	Bayo andino	0.01	0.01	2.65	0.04	0.03	0.27	1.33	0.34	2.82	7.3	0.06	0.1	0.04	0.13	15.16	3.32	11.84	1.72	10.12	0.39
SDP094	mesoamerican	2018		0.02	0.04	3.45	0.04	0.06	0.52	1.39	0.42	5.56	8.19	0.09	0.09	0.05	0.18	20.1	4.49	15.6	1.85	13.75	0.68
SDP098	andean	2018	Black bright	0.02	0.02	2.31	0.05	0.03	0.24	1.23	0.41	3.57	5.59	0.04	0.1	0.05	0.1	13.76	2.91	10.84	1.69	9.16	0.64
SDP107	mesoamerican	2018	Brown mottled	0.02	0.02	2.73	0.02	0.04	0.24	1.4	0.21	2.76	5.83	0.05	0.12	0.05	0.12	13.63	3.4	10.22	1.62	8.6	0.47
SDP109	andean	2018	Sangretoro	0.02	0.01	2.53	0.04	0.03	0.25	1.19	0.34	3.2	6.01	0.05	0.11	0.04	0.11	13.93	3.14	10.79	1.57	9.22	0.53
SDP110	middle	2018	Ojo de cabra	0.02	0.01	2.47	0.04	0.03	0.26	1.26	0.29	2.49	5.85	0.05	0.07	0.04	0.11	12.99	3.06	9.93	1.6	8.33	0.43
SDP112	mesoamerican	2018	Rosada	0.02	0.03	3.03	0.04	0.05	0.42	0.95	0.3	4.54	5.95	0.08	0.1	0.05	0.17	15.72	3.95	11.77	1.28	10.49	0.76
SDP114	andean	2018		0.01	0.01	2.91	0.04	0.03	0.29	1.65	0.38	5.21	6.31	0.07	0.15	0.04	0.16	17.27	3.68	13.59	2.07	11.52	0.83
SDP118	andean	2018	Canario bola	0.02	0.02	2.42	0.04	0.04	0.38	0.73	0.36	3.33	5.69	0.06	0.09	0.05	0.16	13.38	3.24	10.14	1.13	9.02	0.58
SDP119	andean	2018	Black bright	0.02	0.02	2.37	0.05	0.04	0.26	1.7	0.37	3.25	5.13	0.06	0.14	0.05	0.1	13.57	3.07	10.5	2.12	8.38	0.63
SDP121	andean	2018	Cranberry	0.02	0.01	2.82	0.03	0.05	0.31	1.45	0.38	5.11	7.16	0.06	0.09	0.04	0.17	17.71	3.58	14.13	1.87	12.26	0.71
SDP124	andean	2018	Black bright	0.02	0.02	2.52	0.06	0.04	0.32	1.27	0.41	4.24	5.09	0.07	0.12	0.05	0.13	14.36	3.28	11.07	1.74	9.34	0.83
SDP127	andean	2018	Manteca	0.02	0.03	2.97	0.05	0.04	0.31	1.42	0.37	3.18	7.01	0.06	0.12	0.05	0.11	15.75	3.71	12.04	1.85	10.19	0.45
SDP130	mesoamerican	2018	Rosada	0.02	0.03	2.95	0.04	0.06	0.43	1.2	0.31	4.31	6.09	0.08	0.09	0.05	0.17	15.83	3.88	11.96	1.55	10.4	0.71
SDP131	andean	2018		0.02	0.01	2.8	0.04	0.03	0.24	1.42	0.35	4.51	6.95	0.05	0.11	0.06	0.17	16.76	3.5	13.27	1.81	11.46	0.65
SDP132	andean	2018		0.02	0.02	2.69	0.05	0.05	0.3	1.52	0.37	2.99	6.37	0.06	0.09	0.05	0.1	14.67	3.37	11.3	1.94	9.36	0.47
SDP133	mesoamerican	2018	Large great northern	0.02	0.03	2.79	0.04	0.04	0.39	0.99	0.36	5.15	5.85	0.07	0.11	0.05	0.12	16.02	3.63	12.39	1.4	10.99	0.88
SDP136	andean	2018	Canela	0.02	0.02	2.66	0.04	0.04	0.27	1.44	0.35	2.39	7.43	0.04	0.09	0.05	0.14	14.97	3.32	11.65	1.83	9.81	0.32
SDP137	andean	2018	Large cranberry	0.02	0.02	2.9	0.03	0.04	0.32	0.86	0.37	4.37	7.2	0.07	0.12	0.04	0.2	16.55	3.73	12.83	1.26	11.56	0.61
SDP138	andean	2018	Brown garbanzo	0.02	0.02	2.63	0.05	0.03	0.28	1.71	0.33	2.52	6.01	0.05	0.1	0.05	0.12	13.91	3.29	10.61	2.09	8.52	0.42
SDP139	middle	2018		0.03	0.03	3.6	0.03	0.04	0.44	2.79	0.37	2.36	7.67	0.1	0.17	0.06	0.15	17.84	4.63	13.21	3.18	10.03	0.31
SDP140	andean	2018	Rosada	0.02	0.01	2.53	0.05	0.04	0.24	1.61	0.38	2.7	6.77	0.04	0.09	0.07	0.12	14.68	3.17	11.51	2.04	9.47	0.4
SDP141	andean	2018	Red caparron	0.02	0.02	2.86	0.05	0.04	0.34	1.83	0.41	3.48	7.77	0.06	0.13	0.05	0.16	17.2	3.67	13.53	2.29	11.24	0.45
SDP144	andean	2018		0.02	0.02	3.15	0.04	0.05	0.36	1.27	0.38	4.06	8.13	0.07	0.14	0.05	0.2	17.95	4.08	13.88	1.69	12.18	0.5
SDP147	mesoamerican	2018	Black cannellini	0.03	0.04	3.13	0.06	0.04	0.38	2.31	0.4	5.04	6.5	0.09	0.14	0.07	0.15	18.38	4.07	14.31	2.77	11.54	0.78
SDP148	andean	2018		0.02	0.02	2.91	0.07	0.04	0.35	2.52	0.4	3.64	6.5	0.07	0.11	0.06	0.14	16.85	3.72	13.13	2.99	10.14	0.56
SDP149	mesoamerican	2018	Black opaque	0.02	0.02	2.75	0.05	0.04	0.33	2.68	0.37	3.9	5.02	0.07	0.18	0.05	0.15	15.64	3.62	12.02	3.11	8.92	0.78
SDP153	andean	2018	Brown garbanzo	0.02	0.02	2.78	0.03	0.02	0.3	1.54	0.34	3.3	7.51	0.04	0.08	0.05	0.12	16.16	3.44	12.73	1.91	10.81	0.44
SDP160	mesoamerican	2018	Great Northern	0.02	0.04	3.19	0.05	0.05	0.38	1.54	0.41	3.25	8.93	0.06	0.11	0.05	0.15	18.24	4.06	14.18	2	12.18	0.36
SDP166	middle	2018	Fabada	0.02	0.05	3.07	0.05	0.05	0.37	0.76	0.37	4.9	6.24	0.07	0.13	0.07	0.17	16.31	3.99	12.32	1.18	11.14	0.78
SDP167	middle	2018	Red pinto	0.02	0.02	2.77	0.05	0.04	0.38	1.53	0.39	3.52	6.71	0.08	0.12	0.05	0.14	15.81	3.63	12.19	1.96	10.23	0.52
SDP170	mesoamerican	2018	Hook	0.02	0.03	3.16	0.05	0.04	0.46	0.97	0.42	4.59	7.9	0.08	0.13	0.04	0.16	18.05	4.13	13.92	1.44	12.49	0.58
SDP172	mesoamerican	2018	Cannellini	0.03	0.03	2.82	0.02	0.04	0.36	1.44	0.27	3.68	6.57	0.07	0.12	0.05	0.14	15.63	3.65	11.98	1.73	10.25	0.56
SDP173	andean	2018	Red caparron	0.02	0.02	2.64	0.03	0.05	0.25	1.69	0.33	3.99	5.41	0.07	0.11	0.07	0.12	14.79	3.33	11.46	2.05	9.41	0.74
SDP184	andean	2018	Canario bola	0.02	0.02	2.68	0.06	0.04	0.28	1.45	0.44	3.2	7.38	0.06	0.15	0.07	0.19	16.03	3.5	12.53	1.94	10.58	0.43
SDP187	mesoamerican	2018		0.03	0.02	2.66	0.03	0.04	0.32	1.53	0.26	3.87	5.36	0.05	0.1	0.05	0.13	14.45	3.4	11.05	1.82	9.23	0.72
SDP188	andean	2018		0.02	0.02	2.87	0.04	0.05	0.2	1.76	0.32	2.65	6.44	0.03	0.08	0.05	0.12	14.66	3.45	11.21	2.13	9.09	0.41
SDP190	andean	2018	Hen eye	0.02	0.02	3.28	0.06	0.04	0.54	3.8	0.32	1.86	8.14	0.07	0.11	0.06	0.15	18.47	4.29	14.18	4.18	10	0.23
SDP192	andean	2018	Cranberry	0.02	0.02	2.85	0.05	0.04	0.38	1.8	0.34	2.94	6.65	0.06	0.08	0.04	0.11	15.4	3.61	11.79	2.19	9.6	0.44
SDP199	mesoamerican	2018		0.03	0.03	3.25	0.04	0.05	0.63	1.41	0.34	5.54	5.7	0.1	0.11	0.05	0.19	17.45	4.42	13.03	1.79	11.24	0.97
SDP201	mesoamerican	2018	Black opaque	0.02	0.05	3.44	0.03	0.06	0.48	3.24	0.34	5.58	6.35	0.1	0.16	0.05	0.14	20.04	4.5	15.53	3.61	11.93	0.88
SDP203	mesoamerican	2018	White kidney	0.02	0.02	2.77	0.05	0.06	0.36	1.57	0.38	2.85	8.08	0.08	0.14	0.04	0.15	16.59	3.66	12.93	2.01	10.93	0.35
SDP204	middle	2018	Cannellini	0.02	0.02	2.59	0.04	0.04	0.28	1.92	0.4	2.8	7.18	0.06	0.12	0.06	0.13	15.66	3.32	12.34	2.36	9.98	0.39
SDP205	middle	2018	Mottled cannelini	0.02	0.02	2.53	0.04	0.05	0.34	1.27	0.33	2.55	7.01	0.07	0.09	0.05	0.11	14.47	3.28	11.19	1.64	9.56	0.36
SDP206	middle	2018		0.03	0.04	3.81	0.06	0.05	0.7	1.02	0.52	7.11	8.22	0.14	0.21	0.06	0.2	22.17	5.25	16.93	1.6	15.33	0.86
SDP207	middle	2018	Large cranberry	0.02	0.03	2.37	0.05	0.03	0.25	1.28	0.39	2.52	5.63	0.05	0.09	0.06	0.11	12.88	3.01	9.88	1.73	8.15	0.45
SDP208	andean	2018		0.01	0.02	2.57	0.03	0.04	0.19	1.12	0.36	2.9	6.94	0.02	0.08	0.05	0.11	14.42	3.07	11.35	1.51	9.84	0.42
SDP209	middle	2018	White kidney	0.02	0.04	2.67	0.06	0.05	0.52	2.28	0.44	4.24	6.22	0.11	0.12	0.05	0.12	16.94	3.7	13.24	2.78	10.46	0.68
SDP210	middle	2018		0.02	0.02	3.05	0.04	0.04	0.31	2.17	0.4	3.89	6.27	0.08	0.18	0.07	0.17	16.72	3.94	12.78	2.62	10.16	0.62
SDP211	andean	2018	Large cranberry	0.02	0.02	2.55	0.06	0.04	0.25	1.66	0.37	2.47	6.59	0.05	0.1	0.06	0.14	14.39	3.23	11.16	2.09	9.07	0.38
SDP212	mesoamerican	2018	Small white	0.02	0.03	3.4	0.05	0.04	0.44	2.54	0.42	4.95	7.41	0.09	0.18	0.05	0.18	19.81	4.44	15.37	3.01	12.36	0.67
SDP213	mesoamerican	2018	Great Northern	0.02	0.02	3.25	0.04	0.04	0.33	1.22	0.33	4.42	6.84	0.06	0.09	0.05	0.16	16.89	4.03	12.85	1.59	11.26	0.65
SDP214	middle	2018	Large great northern	0.02	0.03	3.05	0.04	0.05	0.33	0.79	0.35	4.7	6.81	0.06	0.11	0.04	0.14	16.52	3.83	12.69	1.18	11.51	0.69
SDP215	andean	2018	Rounded caparron	0.02	0.02	2.81	0.04	0.04	0.29	1.55	0.34	3.57	6.14	0.06	0.1	0.05	0.13	15.15	3.51	11.64	1.93	9.71	0.58
SDP223	middle	2018	Black cannellini	0.02	0.03	2.84	0.06	0.05	0.33	1.38	0.39	3.42	6.1	0.07	0.14	0.06	0.14	15.04	3.68	11.36	1.84	9.52	0.56
SDP224	andean	2018		0.02	0.02	2.77	0.05	0.04	0.27	1.53	0.41	4.26	6.19	0.06	0.11	0.05	0.13	15.91	3.46	12.44	1.99	10.45	0.69
SDP225	mesoamerican	2018	Black opaque	0.03	0.03	3.01	0.03	0.05	0.39	1.89	0.28	6.36	4.8	0.07	0.09	0.04	0.18	17.24	3.88	13.36	2.21	11.15	1.33
SDP226	mesoamerican	2018	White kidney	0.02	0.02	2.71	0.04	0.04	0.39	2.07	0.37	2.7	8.11	0.08	0.15	0.04	0.15	16.89	3.6	13.29	2.48	10.81	0.33
SDP227	mesoamerican	2018	Small red	0.02	0.03	3.21	0.04	0.05	0.37	1.57	0.32	5.28	6.39	0.09	0.12	0.06	0.17	17.72	4.12	13.6	1.93	11.67	0.83
SDP228	middle	2018	White kidney	0.03	0.03	2.71	0.06	0.04	0.36	1.47	0.4	2.44	6.78	0.09	0.12	0.05	0.12	14.69	3.54	11.15	1.93	9.23	0.36
SDP229	middle	2018	White kidney	0.02	0.02	2.69	0.07	0.04	0.32	1.67	0.44	2.87	6.54	0.07	0.12	0.04	0.12	15.04	3.45	11.59	2.18	9.41	0.44
SDP230	middle	2018	Great Northern	0.02	0.02	2.83	0.07	0.04	0.49	1.42	0.47	4.46	6.13	0.09	0.13	0.05	0.16	16.39	3.83	12.56	1.96	10.59	0.73
SDP231	middle	2018	Black cannellini	0.02	0.02	2.6	0.04	0.04	0.28	0.69	0.34	4.02	6.01	0.06	0.11	0.05	0.15	14.44	3.34	11.1	1.07	10.03	0.67
SDP232	middle	2018		0.02	0.03	2.6	0.06	0.04	0.39	2.18	0.45	3.6	6.11	0.07	0.14	0.06	0.13	15.88	3.47	12.41	2.7	9.71	0.59
SDP233	middle	2018	Black cannellini	0.02	0.02	2.58	0.08	0.04	0.38	1.59	0.49	4.05	5.51	0.06	0.14	0.06	0.12	15.14	3.43	11.72	2.16	9.56	0.74
SDP234	mesoamerican	2018	White kidney	0.03	0.02	2.94	0.04	0.04	0.3	1.98	0.32	2.19	8.84	0.05	0.17	0.04	0.12	17.09	3.71	13.38	2.34	11.04	0.25
SDP236	mesoamerican	2018	Navy	0.02	0.06	3.16	0.04	0.05	0.45	2.13	0.33	4.91	5.4	0.09	0.13	0.05	0.13	16.92	4.13	12.8	2.49	10.31	0.91
SDP237	mesoamerican	2018	Great Northern	0.03	0.06	3.89	0.03	0.05	0.54	2.27	0.39	7.57	6.51	0.1	0.1	0.06	0.18	21.79	5.01	16.78	2.7	14.09	1.16
SDP240	middle	2018	Black cannellini	0.02	0.02	2.5	0.06	0.04	0.29	1.39	0.4	3.55	5.7	0.06	0.1	0.04	0.1	14.27	3.17	11.1	1.85	9.25	0.62
SDP241	andean	2018		0.02	0.02	2.8	0.06	0.05	0.29	1.71	0.43	2.66	7.79	0.05	0.1	0.04	0.15	16.18	3.53	12.65	2.2	10.45	0.34
SDP242	middle	2018	Black cannellini	0.02	0.02	2.47	0.06	0.04	0.37	1.59	0.41	3.59	5.86	0.07	0.13	0.05	0.11	14.77	3.26	11.51	2.07	9.44	0.61
SDP244	mesoamerican	2018	Great Northern	0.02	0.03	2.96	0.04	0.04	0.47	1.13	0.32	3.06	7.17	0.1	0.12	0.06	0.15	15.66	3.94	11.72	1.49	10.23	0.43
SDP245	andean	2018		0.02	0.02	2.5	0.05	0.04	0.36	1.07	0.39	2.88	5.73	0.06	0.1	0.05	0.14	13.42	3.3	10.12	1.51	8.61	0.5
SDP246	mesoamerican	2018	White kidney	0.02	0.02	2.79	0.04	0.05	0.31	1.71	0.33	2.55	8.05	0.07	0.14	0.04	0.14	16.27	3.59	12.68	2.07	10.61	0.32
SDP247	middle	2018	White kidney	0.02	0.03	2.51	0.06	0.04	0.31	2.23	0.37	3.05	5.91	0.05	0.09	0.04	0.12	14.83	3.21	11.62	2.67	8.96	0.52
SDP248	mesoamerican	2018		0.03	0.03	3.43	0.03	0.04	0.45	1.28	0.31	4.82	6.94	0.08	0.08	0.04	0.17	17.72	4.35	13.37	1.62	11.76	0.69
SDP249	middle	2018	Great Northern	0.02	0.02	2.7	0.04	0.04	0.25	1.34	0.35	3.26	6.76	0.05	0.11	0.05	0.16	15.14	3.39	11.75	1.72	10.02	0.48
SDP251	middle	2018	Black cannellini	0.02	0.02	2.51	0.03	0.05	0.38	0.49	0.28	3.76	5.45	0.06	0.07	0.04	0.11	13.26	3.26	10	0.79	9.2	0.69
SDP252	andean	2018	Black cannellini	0.02	0.02	2.89	0.04	0.04	0.31	1.31	0.33	3.09	6.64	0.07	0.1	0.04	0.12	15.01	3.61	11.41	1.67	9.73	0.47
SDP253	andean	2018	Black bright	0.02	0.02	2.6	0.07	0.05	0.22	1.25	0.43	2.84	6.04	0.05	0.1	0.05	0.11	13.86	3.23	10.63	1.75	8.88	0.47
SDP254	middle	2018	Large cranberry	0.02	0.02	2.52	0.06	0.04	0.45	1.45	0.39	3.57	6.42	0.08	0.11	0.05	0.11	15.28	3.4	11.89	1.9	9.98	0.56
SDP255	mesoamerican	2018	White kidney	0.01	0.02	2.57	0.03	0.04	0.3	1.53	0.32	2.13	7.69	0.08	0.17	0.04	0.13	15.06	3.36	11.7	1.88	9.82	0.28
SDP256	andean	2018	Dark Red Kidney	0.02	0.02	2.84	0.04	0.05	0.27	1.92	0.36	2.97	6.88	0.06	0.09	0.05	0.13	15.7	3.53	12.17	2.32	9.85	0.43
SDP257	middle	2018	Small white	0.02	0.03	2.67	0.05	0.04	0.38	1.48	0.34	3.81	5.97	0.07	0.11	0.06	0.11	15.13	3.48	11.65	1.87	9.78	0.64
SDP258	middle	2018		0.02	0.02	2.78	0.05	0.04	0.34	1.94	0.43	3.41	7.11	0.07	0.12	0.06	0.15	16.55	3.61	12.94	2.42	10.52	0.48
SDP261	middle	2018	Large Marrow	0.02	0.02	2.43	0.05	0.04	0.3	1.66	0.42	3.15	6.97	0.04	0.12	0.06	0.13	15.42	3.15	12.26	2.14	10.12	0.45
SDP262	mesoamerican	2018	Navy	0.02	0.02	3.45	0.04	0.04	0.38	2.2	0.37	4.87	7.2	0.09	0.12	0.04	0.18	19.02	4.34	14.68	2.61	12.07	0.68
SDP263	mesoamerican	2018	Navy	0.02	0.04	3.18	0.04	0.05	0.39	2.3	0.37	4.49	6.51	0.08	0.14	0.06	0.14	17.8	4.1	13.7	2.71	10.99	0.69
SDP266	middle	2018	White kidney	0.02	0.02	3.01	0.04	0.06	0.55	1.47	0.36	3.52	7.72	0.11	0.13	0.05	0.18	17.25	4.14	13.1	1.87	11.24	0.46
SDP269	middle	2018	Brown garbanzo	0.02	0.02	2.47	0.06	0.04	0.37	1.58	0.41	3.83	5.8	0.07	0.11	0.05	0.1	14.94	3.26	11.68	2.05	9.63	0.66
SDP270	mesoamerican	2018	White kidney	0.02	0.02	3.12	0.04	0.05	0.44	0.97	0.35	2.87	7.38	0.09	0.11	0.06	0.14	15.67	4.06	11.62	1.36	10.25	0.39
SDP271	middle	2018		0.02	0.03	2.5	0.07	0.04	0.29	1.06	0.4	3.39	5.97	0.06	0.12	0.06	0.13	14.13	3.24	10.89	1.53	9.36	0.57
SDP273	middle	2018		0.02	0.03	3.07	0.07	0.04	0.49	2.17	0.53	4.1	7.2	0.1	0.17	0.05	0.15	18.21	4.12	14.09	2.78	11.3	0.57
SDP274	mesoamerican	2018	White kidney	0.02	0.02	2.74	0.04	0.04	0.28	1.33	0.33	2.31	7.84	0.08	0.16	0.05	0.14	15.36	3.51	11.85	1.7	10.15	0.29
SDP277	mesoamerican	2018	Black opaque	0.02	0.03	3.3	0.03	0.04	0.4	3.46	0.34	5.59	6.17	0.09	0.15	0.05	0.18	19.85	4.27	15.58	3.83	11.75	0.91
SDP279	middle	2018	Black cannellini	0.02	0.02	2.24	0.06	0.04	0.35	1.03	0.4	3.64	5.07	0.05	0.07	0.04	0.11	13.11	2.92	10.19	1.48	8.71	0.72
SDP280	middle	2018	Black cannellini	0.02	0.03	2.79	0.07	0.04	0.42	1.58	0.51	4.1	6.12	0.07	0.11	0.05	0.12	16.04	3.65	12.38	2.16	10.22	0.67
SDP281	middle	2018	Dark Red Kidney	0.02	0.04	2.7	0.05	0.05	0.26	1.39	0.34	1.99	6.64	0.05	0.08	0.05	0.11	13.76	3.35	10.4	1.78	8.63	0.3
SDP282	middle	2018	Black opaque	0.02	0.03	2.83	0.05	0.04	0.32	1.05	0.34	2.43	5.96	0.08	0.09	0.05	0.14	13.42	3.6	9.83	1.44	8.39	0.41
SDP283	middle	2018	Black opaque	0.02	0.04	2.98	0.04	0.04	0.33	1.65	0.3	3.26	5.98	0.07	0.07	0.05	0.15	14.98	3.75	11.23	1.99	9.24	0.55
SDP284	middle	2018	Dorado	0.02	0.02	2.8	0.08	0.04	0.37	1.21	0.5	4.14	6.76	0.07	0.12	0.04	0.14	16.31	3.62	12.68	1.79	10.9	0.61
SDP285	mesoamerican	2018	Black opaque	0.01	0.01	2.93	0.03	0.04	0.38	1.61	0.32	4.94	5.58	0.07	0.1	0.05	0.17	16.26	3.77	12.48	1.97	10.52	0.89
SDP286	mesoamerican	2018	Black opaque	0.02	0.04	3.01	0.04	0.05	0.37	2.54	0.33	4.46	6.78	0.07	0.12	0.05	0.17	18.03	3.89	14.14	2.9	11.24	0.66
SDP287	middle	2018	Laran	0.02	0.02	2.87	0.08	0.03	0.29	1.82	0.51	3.52	6.65	0.07	0.16	0.05	0.13	16.23	3.64	12.59	2.42	10.17	0.53
SDP288	middle	2018	Black cannellini	0.01	0.02	2.56	0.06	0.03	0.4	1.34	0.41	4.17	5.99	0.09	0.11	0.04	0.12	15.35	3.38	11.97	1.81	10.16	0.7
SDP290	mesoamerican	2018	Navy	0.02	0.02	3.11	0.04	0.04	0.31	1.82	0.34	3.25	7.42	0.06	0.11	0.05	0.13	16.75	3.87	12.88	2.21	10.68	0.44
SDP292	middle	2018	Ojo de cabra	0.02	0.05	2.74	0.03	0.05	0.45	1.48	0.3	4.25	5.75	0.08	0.09	0.05	0.17	15.5	3.69	11.81	1.81	10	0.74
SDP293	middle	2018		0.02	0.03	2.64	0.07	0.04	0.46	1.77	0.48	3.79	6.02	0.08	0.14	0.06	0.12	15.71	3.58	12.12	2.32	9.81	0.63
SDP294	middle	2018		0.02	0.01	2.96	0.02	0.04	0.31	1.38	0.32	4.89	7.24	0.07	0.16	0.06	0.15	17.63	3.77	13.86	1.72	12.14	0.68
SDP295	andean	2018		0.02	0.02	2.81	0.07	0.04	0.31	1.77	0.41	2.68	7.23	0.06	0.11	0.05	0.11	15.7	3.54	12.16	2.24	9.92	0.37
SDP298	andean	2018		0.02	0.02	2.93	0.05	0.04	0.35	1.43	0.5	4.62	7.19	0.07	0.13	0.05	0.18	17.58	3.78	13.8	1.99	11.81	0.64
SDP299	andean	2018		0.02	0.02	2.58	0.05	0.04	0.31	1.41	0.42	3.66	5.87	0.06	0.09	0.05	0.12	14.69	3.27	11.42	1.88	9.53	0.62
SDP300	andean	2018		0.02	0.02	2.49	0.07	0.04	0.29	1.81	0.46	2.98	6.37	0.05	0.11	0.06	0.14	14.91	3.22	11.69	2.34	9.36	0.47
SDP301	middle	2018		0.03	0.03	3.32	0.03	0.04	0.52	2.12	0.34	2.36	6.59	0.11	0.16	0.05	0.14	15.85	4.41	11.44	2.49	8.95	0.36
SDP302	andean	2018	Red caparron	0.02	0.02	3.15	0.05	0.04	0.34	1.38	0.43	4.79	7.79	0.07	0.13	0.05	0.16	18.43	3.98	14.44	1.86	12.59	0.62
SDP303	mesoamerican	2018	Large Marrow	0.02	0.03	3.31	0.04	0.04	0.4	1.34	0.37	5.83	6.72	0.09	0.11	0.05	0.17	18.52	4.22	14.3	1.75	12.55	0.87
SDP304	mesoamerican	2018	Great Northern	0.02	0.02	2.76	0.04	0.05	0.36	1.96	0.33	2.5	7.6	0.07	0.13	0.05	0.15	16.04	3.61	12.43	2.34	10.1	0.33
SDP305	mesoamerican	2018	Great Northern	0.02	0.02	2.92	0.04	0.05	0.43	2.06	0.35	2.93	8.13	0.08	0.12	0.04	0.16	17.33	3.82	13.51	2.45	11.06	0.36
SDP306	middle	2018	Great Northern	0.02	0.03	3.19	0.04	0.04	0.42	1.75	0.41	3.94	8.4	0.08	0.1	0.05	0.15	18.63	4.09	14.54	2.2	12.34	0.47
SDP307	middle	2018	Fabada	0.02	0.03	2.66	0.05	0.05	0.32	2.62	0.39	2.6	6.57	0.06	0.13	0.07	0.16	15.74	3.5	12.24	3.06	9.17	0.4
SDP308	middle	2018	Fabada	0.02	0.03	2.74	0.05	0.04	0.36	2.4	0.39	3.76	5.44	0.06	0.12	0.07	0.15	15.64	3.6	12.04	2.84	9.2	0.69
SDP004	middle	2023	Laran	0.04	0.05	4.5	0.04	0.1	0.75	1.68	0.52	9.22	8.16	0.13	0.23	0.05	0.3	25.76	6.14	19.61	2.24	17.38	1.13
SDP005	mesoamerican	2023	Small red	0.02	0.03	3.24	0.03	0.04	0.36	0.91	0.32	5.99	6.2	0.07	0.11	0.05	0.19	17.55	4.1	13.45	1.26	12.19	0.97
SDP006	middle	2023	Great Northern	0.02	0.01	2.39	0.06	0.03	0.24	1.49	0.43	2.73	7.05	0.05	0.11	0.04	0.12	14.76	3.01	11.75	1.97	9.78	0.39
SDP007	middle	2023		0.02	0.02	2.66	0.08	0.03	0.27	1.9	0.52	4.12	6.71	0.06	0.12	0.04	0.12	16.69	3.36	13.34	2.5	10.83	0.61
SDP008	andean	2023		0.02	0.02	2.94	0.07	0.04	0.36	1.46	0.49	3.51	7.47	0.08	0.16	0.06	0.16	16.82	3.82	12.99	2.02	10.97	0.47
SDP009	middle	2023		0.02	0.02	3.83	0.07	0.04	0.6	1.67	0.55	4.93	8.84	0.13	0.23	0.05	0.18	21.16	5.11	16.06	2.28	13.77	0.56
SDP011	andean	2023	Black cannellini	0.02	0.02	3.21	0.04	0.04	0.33	0.89	0.36	4.62	7.04	0.07	0.1	0.04	0.15	16.95	3.99	12.95	1.29	11.66	0.66
SDP012	mesoamerican	2023	Brown garbanzo	0.02	0.02	3.12	0.04	0.04	0.26	1.56	0.33	4.07	7.3	0.04	0.11	0.06	0.14	17.12	3.82	13.3	1.93	11.37	0.56
SDP013	mesoamerican	2023	Great Northern	0.02	0.02	3.26	0.03	0.04	0.36	0.85	0.33	5.8	6.83	0.06	0.12	0.04	0.17	17.93	4.09	13.84	1.21	12.63	0.85
SDP022	andean	2023	Large great northern	0.02	0.01	3.28	0.06	0.04	0.34	1.44	0.46	4.44	8.04	0.09	0.18	0.04	0.18	18.61	4.18	14.43	1.95	12.48	0.55
SDP026	andean	2023	Azufrado	0.01	0.01	2.8	0.05	0.03	0.24	1.39	0.42	3.23	7.55	0.05	0.1	0.05	0.13	16.08	3.43	12.65	1.86	10.79	0.43
SDP027	middle	2023	Brown mottled	0.02	0.03	3.11	0.04	0.05	0.3	1.01	0.32	4.05	6.46	0.07	0.1	0.06	0.17	15.76	3.9	11.86	1.36	10.51	0.63
SDP028	andean	2023	Canela	0.02	0.03	3.38	0.05	0.05	0.33	2.61	0.42	5.18	7.23	0.07	0.12	0.05	0.17	19.7	4.21	15.49	3.08	12.41	0.72
SDP031	mesoamerican	2023	Small white	0.02	0.03	3.65	0.03	0.05	0.36	1.08	0.37	4.79	9.26	0.07	0.14	0.04	0.17	20.06	4.52	15.54	1.49	14.05	0.52
SDP032	andean	2023	Canario bola	0.01	0.02	3.01	0.04	0.05	0.29	1.31	0.35	4.38	7.27	0.05	0.1	0.03	0.13	17.05	3.7	13.35	1.7	11.65	0.6
SDP033	mesoamerican	2023	Small white	0.02	0.03	3.04	0.03	0.04	0.37	0.88	0.29	4.77	6.25	0.07	0.06	0.04	0.14	16.01	3.8	12.21	1.2	11.02	0.76
SDP034	andean	2023	Red caparron	0.02	0.02	2.74	0.05	0.04	0.3	1.72	0.39	3.65	6.96	0.05	0.1	0.04	0.12	16.22	3.45	12.78	2.16	10.62	0.52
SDP035	middle	2023	Brown marrow	0.02	0.01	2.74	0.06	0.05	0.2	1.27	0.39	2.34	6.46	0.04	0.09	0.04	0.11	13.83	3.3	10.53	1.72	8.81	0.36
SDP037	andean	2023		0.02	0.02	3.01	0.05	0.05	0.27	1.61	0.41	3.26	8.26	0.05	0.09	0.05	0.11	17.26	3.67	13.59	2.07	11.52	0.4
SDP040	mesoamerican	2023	Bico de ouro	0.03	0.02	3.64	0.04	0.04	0.47	1.53	0.41	6.3	7.53	0.08	0.12	0.04	0.19	20.43	4.62	15.8	1.97	13.83	0.84
SDP042	mesoamerican	2023		0.02	0.03	3.37	0.03	0.05	0.33	0.89	0.33	6.36	5.85	0.06	0.11	0.05	0.14	17.59	4.15	13.45	1.25	12.2	1.09
SDP043	andean	2023	Azufrado	0.02	0.02	2.75	0.05	0.04	0.28	1.17	0.38	4.17	6.04	0.07	0.12	0.04	0.16	15.28	3.48	11.8	1.59	10.21	0.69
SDP045	andean	2023	Rosada	0.01	0.01	2.49	0.03	0.03	0.18	1.11	0.31	2.14	7.02	0.05	0.1	0.04	0.14	13.66	3.06	10.6	1.45	9.15	0.3
SDP048	andean	2023	White kidney	0.02	0.02	2.63	0.04	0.04	0.32	0.86	0.33	3.6	6.59	0.06	0.12	0.05	0.17	14.85	3.43	11.42	1.23	10.19	0.55
SDP051	mesoamerican	2023	Bico de ouro	0.02	0.02	2.97	0.03	0.05	0.6	1.85	0.27	5.92	5.68	0.12	0.15	0.04	0.17	17.88	4.13	13.75	2.15	11.59	1.04
SDP053	andean	2023	Bayo gordo	0.02	0.02	3.29	0.05	0.04	0.3	1.46	0.44	4.97	8.76	0.07	0.1	0.04	0.16	19.72	4.04	15.68	1.95	13.73	0.57
SDP054	mesoamerican	2023		0.02	0.02	3.23	0.04	0.04	0.32	1	0.34	6.54	5.13	0.07	0.12	0.04	0.15	17.06	4.01	13.05	1.38	11.67	1.27
SDP056	andean	2023	Cannellini	0.02	0.02	2.77	0.04	0.04	0.37	1.02	0.35	3.69	6.7	0.07	0.12	0.05	0.17	15.43	3.64	11.8	1.41	10.39	0.55
SDP057	andean	2023		0.02	0.02	3.1	0.05	0.04	0.34	1.1	0.48	4.07	8.34	0.07	0.13	0.04	0.16	17.96	3.92	14.03	1.62	12.41	0.49
SDP061	andean	2023	Bayo gordo	0.02	0.02	3.18	0.04	0.05	0.56	1.08	0.37	4.79	6.48	0.09	0.11	0.03	0.18	17	4.24	12.76	1.5	11.27	0.74
SDP063	andean	2023	Dark garbanzo	0.01	0.02	2.34	0.04	0.05	0.23	1.05	0.3	1.78	7.12	0.03	0.07	0.04	0.11	13.2	2.91	10.29	1.39	8.9	0.25
SDP068	mesoamerican	2023	Marrow	0.02	0.02	3.3	0.04	0.04	0.35	1.21	0.35	5.36	7.41	0.08	0.14	0.05	0.16	18.52	4.15	14.37	1.6	12.77	0.72
SDP069	andean	2023	Marrow	0.02	0.01	2.94	0.05	0.04	0.36	1.7	0.45	4.63	6.86	0.07	0.11	0.03	0.15	17.41	3.73	13.68	2.19	11.49	0.68
SDP070	middle	2023		0.02	0.02	2.65	0.03	0.04	0.23	1.63	0.29	2.4	6.8	0.04	0.08	0.03	0.09	14.37	3.21	11.16	1.95	9.2	0.35
SDP071	andean	2023	Cranberry	0.02	0.01	2.61	0.03	0.04	0.22	0.52	0.3	2.25	6.88	0.04	0.08	0.04	0.09	13.14	3.16	9.98	0.85	9.13	0.33
SDP072	andean	2023	Dorado	0.02	0.02	2.7	0.06	0.31	0.23	1.99	0.43	3.22	7.38	0.06	0.11	0.04	0.13	16.7	3.62	13.08	2.47	10.6	0.44
SDP074	andean	2023	Large cranberry	0.02	0.01	2.83	0.06	0.04	0.29	1.98	0.45	4.07	6.52	0.07	0.12	0.05	0.13	16.64	3.56	13.08	2.49	10.59	0.62
SDP076	andean	2023		0.01	0.02	2.84	0.03	0.04	0.25	1.18	0.36	3.38	7.62	0.06	0.1	0.04	0.14	16.06	3.49	12.57	1.57	11	0.44
SDP077	andean	2023	Bayo andino	0.01	0.01	2.52	0.04	0.04	0.22	1.11	0.39	3.11	6.57	0.05	0.09	0.04	0.13	14.36	3.12	11.23	1.55	9.69	0.47
SDP079	andean	2023	Dark garbanzo	0.02	0.02	2.75	0.03	0.04	0.25	1.14	0.31	2.76	7.53	0.05	0.1	0.04	0.12	15.17	3.39	11.78	1.49	10.29	0.37
SDP080	mesoamerican	2023	Small white	0.02	0.02	3.54	0.03	0.04	0.45	1.3	0.39	7.36	7.5	0.08	0.12	0.04	0.18	21.06	4.49	16.57	1.72	14.86	0.98
SDP081	middle	2023	Small yellow	0.02	0.02	3.25	0.03	0.05	0.28	1.63	0.3	3.72	6.97	0.08	0.12	0.04	0.16	16.65	4.02	12.63	1.95	10.68	0.53
SDP082	mesoamerican	2023	Great Northern	0.03	0.02	3.46	0.03	0.05	0.41	1.36	0.37	6.72	7.3	0.08	0.13	0.04	0.17	20.17	4.39	15.78	1.76	14.02	0.92
SDP083	andean	2023	Rosada	0.02	0.01	2.63	0.04	0.04	0.24	1.09	0.38	2.71	7.5	0.06	0.08	0.04	0.12	14.97	3.25	11.71	1.51	10.21	0.36
SDP084	andean	2023		0.01	0.02	2.76	0.05	0.03	0.25	1.41	0.41	4.84	5.83	0.06	0.12	0.04	0.13	15.96	3.42	12.54	1.87	10.68	0.83
SDP085	andean	2023		0.02	0.02	3.22	0.04	0.04	0.27	0.99	0.37	4.15	7.75	0.06	0.1	0.04	0.17	17.24	3.94	13.3	1.4	11.9	0.54
SDP087	middle	2023		0.02	0.01	2.97	0.05	0.04	0.34	0.86	0.43	3.69	6.77	0.08	0.13	0.04	0.16	15.6	3.8	11.8	1.34	10.46	0.54
SDP088	mesoamerican	2023		0.02	0.02	3.12	0.03	0.04	0.33	0.88	0.3	4.05	6.68	0.06	0.09	0.04	0.13	15.81	3.87	11.95	1.22	10.73	0.61
SDP089	mesoamerican	2023	Great Northern	0.02	0.01	3.1	0.03	0.04	0.27	0.95	0.37	5.22	7.03	0.06	0.13	0.04	0.17	17.43	3.83	13.6	1.35	12.25	0.74
SDP090	andean	2023	Rounded caparron	0.02	0.02	2.59	0.04	0.04	0.32	0.99	0.37	3.84	5.63	0.07	0.1	0.04	0.14	14.22	3.35	10.88	1.4	9.47	0.68
SDP091	andean	2023		0.02	0.02	2.77	0.03	0.04	0.31	1.46	0.35	3.58	7.63	0.07	0.1	0.04	0.15	16.57	3.52	13.05	1.84	11.2	0.47
SDP093	middle	2023	Bayo andino	0.02	0.01	2.82	0.04	0.04	0.26	1.14	0.36	3	7.98	0.05	0.1	0.04	0.14	15.98	3.47	12.51	1.54	10.97	0.38
SDP094	mesoamerican	2023		0.02	0.02	3.45	0.03	0.04	0.51	1.26	0.4	5.64	7.83	0.1	0.09	0.05	0.18	19.62	4.46	15.16	1.69	13.47	0.72
SDP098	andean	2023	Black bright	0.02	0.02	2.4	0.04	0.04	0.22	0.89	0.37	2.9	6.45	0.05	0.09	0.05	0.1	13.63	2.98	10.65	1.3	9.35	0.45
SDP107	mesoamerican	2023	Brown mottled	0.02	0.02	3.1	0.02	0.05	0.28	1.13	0.25	3.82	7.14	0.06	0.1	0.04	0.14	16.17	3.8	12.37	1.4	10.97	0.54
SDP109	andean	2023	Sangretoro	0.02	0.01	2.39	0.03	0.04	0.23	0.78	0.34	2.87	6.13	0.05	0.09	0.04	0.09	13.11	2.96	10.15	1.15	9	0.47
SDP110	middle	2023	Ojo de cabra	0.02	0.01	2.49	0.03	0.03	0.23	1.09	0.31	2.83	6.42	0.04	0.06	0.03	0.1	13.7	3.02	10.68	1.43	9.25	0.44
SDP112	mesoamerican	2023	Rosada	0.02	0.02	2.97	0.03	0.05	0.37	0.95	0.3	4.28	5.96	0.08	0.1	0.05	0.16	15.35	3.82	11.53	1.29	10.24	0.72
SDP114	andean	2023		0.02	0.01	2.95	0.06	0.03	0.29	2.05	0.4	4.64	6.53	0.05	0.12	0.04	0.14	17.34	3.66	13.69	2.51	11.18	0.71
SDP118	andean	2023	Canario bola	0.02	0.01	2.62	0.03	0.06	0.35	0.81	0.34	3.86	6.31	0.07	0.09	0.05	0.17	14.78	3.43	11.35	1.18	10.17	0.61
SDP119	andean	2023	Black bright	0.01	0.02	2.31	0.03	0.04	0.23	0.6	0.31	2.8	5.45	0.06	0.1	0.05	0.09	12.11	2.91	9.2	0.94	8.25	0.51
SDP121	andean	2023	Cranberry	0.01	0.01	2.45	0.05	0.04	0.23	1.75	0.38	3.34	6.3	0.05	0.08	0.05	0.12	14.87	3.05	11.82	2.18	9.64	0.53
SDP124	andean	2023	Black bright	0.01	0.02	2.28	0.04	0.04	0.24	0.6	0.35	3.59	5.37	0.06	0.08	0.04	0.1	12.83	2.88	9.95	0.99	8.96	0.67
SDP127	andean	2023	Manteca	0.02	0.02	3.12	0.06	0.04	0.28	1.65	0.41	3.97	7.26	0.06	0.13	0.04	0.12	17.16	3.82	13.35	2.12	11.23	0.55
SDP130	mesoamerican	2023	Rosada	0.02	0.02	3.35	0.03	0.04	0.34	1.25	0.36	5.27	7.14	0.07	0.1	0.04	0.18	18.21	4.16	14.05	1.64	12.41	0.74
SDP131	andean	2023		0.01	0.02	2.62	0.04	0.03	0.24	1.68	0.35	3.66	6.15	0.06	0.1	0.05	0.15	15.16	3.27	11.89	2.08	9.81	0.6
SDP132	andean	2023		0.02	0.01	2.63	0.03	0.04	0.24	0.88	0.35	3.07	6.67	0.05	0.08	0.04	0.11	14.2	3.21	11	1.26	9.74	0.46
SDP133	mesoamerican	2023	Large great northern	0.02	0.02	2.74	0.03	0.04	0.31	0.8	0.31	4.7	5.61	0.07	0.1	0.04	0.13	14.92	3.46	11.46	1.14	10.31	0.84
SDP136	andean	2023	Canela	0.01	0.02	2.46	0.04	0.04	0.22	1.18	0.33	2.53	7.07	0.05	0.08	0.04	0.13	14.2	3.04	11.15	1.56	9.6	0.36
SDP137	andean	2023	Large cranberry	0.01	0.01	2.4	0.04	0.03	0.2	0.97	0.35	2.64	6.37	0.05	0.09	0.04	0.14	13.34	2.97	10.36	1.35	9.01	0.41
SDP138	andean	2023	Brown garbanzo	0.02	0.02	2.82	0.05	0.05	0.44	1.84	0.3	2.98	5.74	0.08	0.09	0.05	0.12	14.6	3.69	10.91	2.19	8.72	0.52
SDP139	middle	2023		0.03	0.02	3.6	0.03	0.04	0.38	2.43	0.37	2.61	8.13	0.1	0.17	0.06	0.17	18.14	4.56	13.58	2.83	10.74	0.32
SDP140	andean	2023	Rosada	0.02	0.01	2.57	0.03	0.05	0.2	1.05	0.33	3.2	7.48	0.05	0.08	0.05	0.13	15.25	3.15	12.1	1.41	10.69	0.43
SDP141	andean	2023	Red caparron	0.02	0.02	3.06	0.04	0.04	0.31	1.78	0.39	3.84	8.29	0.06	0.12	0.04	0.16	18.17	3.83	14.34	2.22	12.13	0.46
SDP144	andean	2023		0.02	0.02	2.84	0.04	0.04	0.24	1.33	0.37	2.77	7.81	0.06	0.13	0.05	0.16	15.88	3.56	12.32	1.74	10.58	0.35
SDP147	mesoamerican	2023	Black cannellini	0.02	0.02	3.12	0.04	0.04	0.29	1.26	0.36	5.67	6.75	0.07	0.12	0.05	0.16	17.97	3.89	14.08	1.66	12.42	0.84
SDP148	andean	2023		0.02	0.02	3.09	0.04	0.05	0.26	1.73	0.39	5.2	7.11	0.06	0.11	0.05	0.18	18.33	3.86	14.47	2.16	12.31	0.73
SDP149	mesoamerican	2023	Black opaque	0.02	0.02	3.04	0.04	0.04	0.32	2.46	0.36	5	6.36	0.07	0.15	0.04	0.17	18.09	3.86	14.22	2.86	11.36	0.79
SDP153	andean	2023	Brown garbanzo	0.02	0.01	2.87	0.03	0.04	0.26	1.71	0.35	3.64	7.97	0.02	0.08	0.04	0.13	17.18	3.48	13.71	2.1	11.61	0.46
SDP160	mesoamerican	2023	Great Northern	0.02	0.03	3.25	0.05	0.04	0.34	1.54	0.39	3.37	8.99	0.1	0.1	0.15	0.22	18.57	4.24	14.33	1.97	12.36	0.38
SDP166	middle	2023	Fabada	0.02	0.04	2.73	0.03	0.04	0.33	0.45	0.32	4.68	5.84	0.06	0.1	0.06	0.16	14.87	3.55	11.33	0.81	10.52	0.8
SDP167	middle	2023	Red pinto	0.02	0.02	2.97	0.04	0.04	0.36	1.56	0.36	3.63	7.15	0.07	0.09	0.04	0.15	16.51	3.77	12.74	1.96	10.77	0.51
SDP170	mesoamerican	2023	Hook	0.02	0.02	3.14	0.04	0.04	0.35	0.87	0.37	4.53	7.76	0.08	0.12	0.04	0.15	17.52	3.96	13.56	1.27	12.29	0.58
SDP172	mesoamerican	2023	Cannellini	0.02	0.02	2.67	0.02	0.03	0.25	1.13	0.24	2.95	6.56	0.06	0.11	0.05	0.13	14.24	3.33	10.91	1.39	9.52	0.45
SDP173	andean	2023	Red caparron	0.02	0.02	2.75	0.04	0.04	0.23	2.12	0.36	4.32	6.14	0.04	0.09	0.05	0.11	16.33	3.35	12.98	2.52	10.46	0.7
SDP184	andean	2023	Canario bola	0.01	0.02	2.94	0.05	0.04	0.25	1.22	0.43	3.89	8.6	0.05	0.15	0.05	0.2	17.9	3.71	14.18	1.69	12.49	0.45
SDP187	mesoamerican	2023		0.02	0.02	2.81	0.03	0.03	0.26	1.48	0.27	4.07	6.01	0.04	0.1	0.05	0.13	15.32	3.46	11.86	1.78	10.08	0.68
SDP188	andean	2023		0.01	0.01	2.37	0.05	0.04	0.25	0.95	0.36	2.16	5.68	0.05	0.08	0.05	0.1	12.17	2.96	9.21	1.36	7.84	0.38
SDP190	andean	2023	Hen eye	0.02	0.01	2.89	0.03	0.04	0.26	1.15	0.32	2.77	8.36	0.05	0.09	0.04	0.17	16.19	3.57	12.63	1.5	11.13	0.33
SDP192	andean	2023	Cranberry	0.01	0.01	2.09	0.04	0.04	0.22	0.71	0.31	1.96	5.57	0.05	0.06	0.04	0.08	11.22	2.62	8.6	1.06	7.54	0.35
SDP199	mesoamerican	2023		0.02	0.02	2.67	0.02	0.03	0.34	0.7	0.28	4.31	6.97	0.07	0.1	0.04	0.17	15.74	3.46	12.28	1	11.28	0.62
SDP201	mesoamerican	2023	Black opaque	0.02	0.04	4.35	0.03	0.06	0.56	3.95	0.4	8.11	7.37	0.11	0.22	0.05	0.21	25.46	5.61	19.85	4.38	15.47	1.1
SDP203	mesoamerican	2023	White kidney	0.02	0.02	2.77	0.04	0.04	0.28	1.5	0.33	2.54	8.78	0.05	0.12	0.04	0.14	16.67	3.48	13.19	1.87	11.32	0.29
SDP204	middle	2023	Cannellini	0.02	0.01	2.52	0.04	0.03	0.21	1.77	0.41	3.19	7.51	0.06	0.14	0.05	0.13	16.09	3.17	12.92	2.22	10.7	0.42
SDP205	middle	2023	Mottled cannelini	0.02	0.03	2.93	0.04	0.05	0.34	1.57	0.32	2.88	7.8	0.06	0.09	0.05	0.13	16.31	3.7	12.61	1.93	10.68	0.37
SDP206	middle	2023		0.03	0.02	3.85	0.05	0.04	0.48	1.28	0.52	7.15	8.26	0.1	0.22	0.05	0.18	22.24	4.97	17.28	1.86	15.42	0.87
SDP207	middle	2023	Large cranberry	0.01	0.03	2.56	0.05	0.03	0.2	1.41	0.4	2.98	6.71	0.05	0.09	0.06	0.12	14.7	3.15	11.55	1.86	9.69	0.44
SDP208	andean	2023		0.01	0.02	2.71	0.03	0.03	0.18	1.23	0.39	3.91	7.46	0.04	0.09	0.04	0.14	16.28	3.26	13.02	1.66	11.36	0.52
SDP209	middle	2023	White kidney	0.02	0.02	2.9	0.05	0.03	0.52	1.97	0.48	5.4	6.58	0.12	0.17	0.04	0.15	18.48	3.98	14.49	2.51	11.99	0.82
SDP210	middle	2023		0.02	0.02	2.95	0.03	0.03	0.3	1.49	0.35	4.51	6.12	0.08	0.16	0.05	0.18	16.3	3.79	12.51	1.87	10.63	0.74
SDP211	andean	2023	Large cranberry	0.01	0.01	2.36	0.06	0.04	0.19	1.4	0.39	2.25	6.35	0.05	0.09	0.05	0.13	13.38	2.93	10.45	1.85	8.6	0.35
SDP212	mesoamerican	2023	Small white	0.02	0.03	3.64	0.04	0.04	0.46	2.32	0.41	5.27	7.88	0.09	0.19	0.04	0.21	20.64	4.71	15.93	2.78	13.16	0.67
SDP213	mesoamerican	2023	Great Northern	0.02	0.02	2.92	0.03	0.04	0.34	1.26	0.3	4.23	5.98	0.08	0.09	0.05	0.15	15.52	3.71	11.81	1.6	10.21	0.71
SDP214	middle	2023	Large great northern	0.02	0.02	2.38	0.03	0.04	0.26	0.48	0.26	3.07	6.13	0.05	0.08	0.04	0.11	12.99	3.01	9.97	0.77	9.2	0.5
SDP215	andean	2023	Rounded caparron	0.02	0.01	2.71	0.03	0.04	0.25	1.09	0.28	3.59	6.34	0.06	0.09	0.04	0.12	14.66	3.34	11.32	1.4	9.92	0.57
SDP223	middle	2023	Black cannellini	0.02	0.02	2.75	0.07	0.04	0.34	1.7	0.36	3.01	5.81	0.06	0.11	0.05	0.12	14.47	3.53	10.94	2.12	8.82	0.52
SDP224	andean	2023		0.02	0.02	3.12	0.05	0.04	0.31	1.53	0.43	5.52	6.21	0.06	0.13	0.05	0.17	17.64	3.91	13.73	2.01	11.72	0.89
SDP225	mesoamerican	2023	Black opaque	0.03	0.03	3.46	0.03	0.04	0.41	1.88	0.3	7.52	5.5	0.06	0.1	0.04	0.21	19.59	4.37	15.22	2.21	13.02	1.37
SDP226	mesoamerican	2023	White kidney	0.02	0.01	2.45	0.03	0.04	0.23	1.51	0.28	2.09	7.35	0.06	0.12	0.04	0.13	14.36	3.1	11.26	1.82	9.44	0.28
SDP227	mesoamerican	2023	Small red	0.02	0.02	3.5	0.03	0.05	0.35	1.28	0.31	6.66	6.76	0.08	0.11	0.04	0.19	19.4	4.37	15.03	1.61	13.42	0.99
SDP228	middle	2023	White kidney	0.02	0.03	2.93	0.05	0.05	0.33	1.24	0.37	2.79	7.11	0.08	0.13	0.05	0.14	15.31	3.75	11.56	1.66	9.9	0.39
SDP229	middle	2023	White kidney	0.01	0.02	2.9	0.06	0.03	0.28	1.49	0.43	3.93	7.06	0.06	0.15	0.04	0.15	16.62	3.65	12.97	1.98	10.99	0.56
SDP230	middle	2023	Great Northern	0.02	0.02	2.65	0.06	0.03	0.33	1.25	0.42	4.24	5.55	0.08	0.15	0.05	0.15	15	3.48	11.52	1.73	9.79	0.76
SDP231	middle	2023	Black cannellini	0.02	0.02	2.62	0.05	0.03	0.27	1.01	0.35	3.39	5.89	0.06	0.11	0.05	0.13	14	3.3	10.7	1.42	9.28	0.57
SDP232	middle	2023		0.02	0.02	2.59	0.05	0.03	0.32	1.42	0.4	3.49	6.17	0.07	0.16	0.06	0.13	14.92	3.39	11.53	1.87	9.66	0.57
SDP233	middle	2023	Black cannellini	0.02	0.02	2.52	0.06	0.03	0.32	1.04	0.43	3.85	6	0.05	0.14	0.05	0.11	14.62	3.25	11.37	1.52	9.85	0.64
SDP234	mesoamerican	2023	White kidney	0.02	0.01	2.63	0.03	0.04	0.25	1.47	0.3	1.98	7.55	0.07	0.16	0.03	0.12	14.68	3.34	11.34	1.8	9.54	0.26
SDP236	mesoamerican	2023	Navy	0.02	0.02	2.74	0.03	0.04	0.28	1.11	0.31	4.15	5.79	0.06	0.11	0.04	0.13	14.83	3.44	11.39	1.45	9.94	0.72
SDP237	mesoamerican	2023	Great Northern	0.02	0.03	4.19	0.03	0.04	0.42	2.1	0.38	8.3	7.15	0.08	0.13	0.05	0.22	23.13	5.18	17.95	2.51	15.45	1.16
SDP240	middle	2023	Black cannellini	0.02	0.02	2.53	0.05	0.03	0.27	1.21	0.38	3.35	6.17	0.05	0.11	0.04	0.1	14.33	3.17	11.15	1.63	9.52	0.54
SDP241	andean	2023		0.02	0.01	2.41	0.06	0.04	0.23	1.49	0.41	2.46	6.83	0.05	0.09	0.04	0.13	14.27	3.03	11.24	1.96	9.28	0.36
SDP242	middle	2023	Black cannellini	0.02	0.01	2.49	0.05	0.03	0.29	1.16	0.37	3.64	5.93	0.07	0.13	0.04	0.11	14.34	3.19	11.15	1.58	9.57	0.61
SDP244	mesoamerican	2023	Great Northern	0.01	0.02	2.96	0.03	0.04	0.31	0.83	0.28	2.83	7.13	0.07	0.11	0.05	0.15	14.8	3.72	11.08	1.13	9.96	0.4
SDP245	andean	2023		0.02	0.01	2.71	0.03	0.03	0.22	1.07	0.33	3.28	7.13	0.05	0.09	0.04	0.15	15.16	3.32	11.84	1.43	10.41	0.46
SDP246	mesoamerican	2023	White kidney	0.02	0.02	2.86	0.03	0.04	0.25	1.49	0.31	2.24	8.83	0.05	0.12	0.03	0.13	16.41	3.52	12.9	1.83	11.06	0.25
SDP247	middle	2023	White kidney	0.02	0.02	2.76	0.05	0.04	0.3	2	0.4	3.88	6.76	0.05	0.11	0.03	0.13	16.56	3.46	13.1	2.46	10.64	0.57
SDP248	mesoamerican	2023		0.02	0.02	2.92	0.02	0.03	0.41	0.98	0.28	4.35	6.57	0.08	0.1	0.04	0.17	16.01	3.8	12.21	1.29	10.92	0.66
SDP249	middle	2023	Great Northern	0.01	0.02	2.83	0.04	0.04	0.23	1.52	0.38	3.79	7.22	0.05	0.12	0.05	0.18	16.49	3.54	12.95	1.94	11.01	0.52
SDP251	middle	2023	Black cannellini	0.02	0.02	2.91	0.04	0.04	0.34	0.75	0.33	5.02	5.73	0.06	0.1	0.03	0.15	15.55	3.68	11.86	1.12	10.75	0.88
SDP252	andean	2023	Black cannellini	0.02	0.02	3.37	0.05	0.03	0.33	1.72	0.39	4.86	7.04	0.07	0.13	0.04	0.18	18.25	4.19	14.07	2.16	11.9	0.69
SDP253	andean	2023	Black bright	0.01	0.01	2.23	0.05	0.04	0.19	0.96	0.39	2.4	5.43	0.05	0.08	0.05	0.09	12	2.77	9.23	1.4	7.83	0.44
SDP254	middle	2023	Large cranberry	0.01	0.01	2.48	0.04	0.03	0.37	0.93	0.35	3.84	6.15	0.08	0.11	0.04	0.12	14.57	3.26	11.31	1.32	9.98	0.62
SDP255	mesoamerican	2023	White kidney	0.01	0.02	2.46	0.03	0.04	0.22	1.35	0.28	1.97	7.52	0.05	0.14	0.04	0.12	14.25	3.1	11.15	1.66	9.49	0.26
SDP256	andean	2023	Dark Red Kidney	0.02	0.02	2.58	0.04	0.05	0.22	1.9	0.32	2.83	6.12	0.05	0.08	0.04	0.12	14.4	3.19	11.22	2.27	8.95	0.46
SDP257	middle	2023	Small white	0.02	0.02	2.89	0.05	0.04	0.31	1.62	0.37	4.65	6.55	0.07	0.14	0.05	0.14	16.93	3.69	13.24	2.04	11.21	0.71
SDP258	middle	2023		0.02	0.02	3.22	0.05	0.03	0.36	1.71	0.41	4.26	6.53	0.07	0.17	0.04	0.18	17.07	4.11	12.96	2.18	10.78	0.65
SDP261	middle	2023	Large Marrow	0.02	0.02	2.48	0.04	0.03	0.28	1.57	0.38	3.87	6.91	0.06	0.13	0.04	0.15	15.96	3.2	12.76	1.99	10.77	0.56
SDP262	mesoamerican	2023	Navy	0.02	0.02	3.74	0.03	0.04	0.35	2.03	0.36	5.52	8.13	0.07	0.12	0.03	0.19	20.65	4.58	16.07	2.42	13.65	0.68
SDP263	mesoamerican	2023	Navy	0.02	0.03	3.5	0.03	0.04	0.33	2.4	0.32	5.23	7.2	0.06	0.14	0.05	0.16	19.52	4.34	15.18	2.75	12.43	0.73
SDP266	middle	2023	White kidney	0.02	0.02	3.32	0.03	0.05	0.4	1.25	0.34	3.73	8.65	0.08	0.12	0.04	0.18	18.23	4.23	14	1.63	12.37	0.43
SDP269	middle	2023	Brown garbanzo	0.01	0.02	2.44	0.04	0.03	0.3	1.13	0.34	3.94	6.16	0.06	0.12	0.03	0.09	14.72	3.11	11.61	1.51	10.1	0.64
SDP270	mesoamerican	2023	White kidney	0.02	0.02	3.05	0.03	0.04	0.32	0.78	0.3	2.55	7.92	0.06	0.1	0.05	0.13	15.37	3.8	11.58	1.11	10.47	0.32
SDP271	middle	2023		0.02	0.03	2.57	0.05	0.04	0.29	0.9	0.35	3.36	5.97	0.06	0.11	0.05	0.13	13.92	3.29	10.63	1.3	9.33	0.56
SDP273	middle	2023		0.02	0.03	3.2	0.06	0.04	0.45	1.74	0.5	4.46	7.27	0.12	0.17	0.05	0.17	18.26	4.24	14.02	2.29	11.73	0.61
SDP274	mesoamerican	2023	White kidney	0.02	0.02	2.89	0.03	0.04	0.26	1.21	0.31	2.29	8.38	0.05	0.13	0.03	0.13	15.79	3.57	12.22	1.55	10.66	0.27
SDP277	mesoamerican	2023	Black opaque	0.02	0.02	3.48	0.03	0.03	0.35	3.33	0.32	5.77	6.9	0.06	0.12	0.04	0.17	20.65	4.3	16.35	3.68	12.67	0.84
SDP279	middle	2023	Black cannellini	0.01	0.01	2.3	0.04	0.04	0.27	0.7	0.32	4.02	4.76	0.05	0.09	0.04	0.12	12.76	2.93	9.84	1.06	8.78	0.84
SDP280	middle	2023	Black cannellini	0.01	0.02	2.75	0.06	0.04	0.39	1.14	0.44	4.55	6.12	0.06	0.14	0.04	0.13	15.91	3.59	12.31	1.64	10.67	0.74
SDP281	middle	2023	Dark Red Kidney	0.01	0.02	2.42	0.05	0.04	0.19	1.28	0.33	1.82	6.27	0.05	0.07	0.04	0.1	12.67	2.94	9.74	1.66	8.08	0.29
SDP282	middle	2023	Black opaque	0.02	0.03	3.28	0.04	0.04	0.31	1.79	0.34	3.55	6.84	0.06	0.11	0.04	0.16	16.6	4.04	12.56	2.17	10.39	0.52
SDP283	middle	2023	Black opaque	0.02	0.02	3.03	0.03	0.03	0.3	1.66	0.28	4.47	5.97	0.07	0.11	0.04	0.17	16.19	3.79	12.4	1.97	10.44	0.75
SDP284	middle	2023	Dorado	0.02	0.02	2.97	0.06	0.03	0.35	1.13	0.49	4.73	7.64	0.06	0.13	0.03	0.15	17.81	3.76	14.05	1.68	12.37	0.62
SDP285	mesoamerican	2023	Black opaque	0.01	0.01	2.79	0.02	0.03	0.28	1.57	0.27	4.87	5.34	0.06	0.09	0.04	0.15	15.54	3.47	12.07	1.86	10.21	0.91
SDP286	mesoamerican	2023	Black opaque	0.01	0.02	2.81	0.03	0.04	0.31	1.95	0.3	4.56	6.12	0.07	0.11	0.04	0.16	16.53	3.57	12.96	2.28	10.68	0.75
SDP287	middle	2023	Laran	0.01	0.01	2.63	0.06	0.03	0.23	1.49	0.43	3.56	6.06	0.06	0.15	0.04	0.13	14.93	3.31	11.61	1.99	9.62	0.59
SDP288	middle	2023	Black cannellini	0.02	0.02	2.87	0.06	0.03	0.31	1.57	0.45	4.81	6.41	0.07	0.15	0.04	0.13	16.94	3.64	13.3	2.08	11.22	0.75
SDP290	mesoamerican	2023	Navy	0.02	0.02	2.84	0.03	0.03	0.25	1.86	0.29	3.52	6.67	0.06	0.11	0.04	0.14	15.87	3.51	12.36	2.18	10.18	0.53
SDP292	middle	2023	Ojo de cabra	0.02	0.03	2.85	0.03	0.04	0.42	1.49	0.29	4.31	6.09	0.07	0.09	0.04	0.18	15.95	3.73	12.21	1.82	10.4	0.71
SDP293	middle	2023		0.02	0.02	2.65	0.06	0.03	0.4	1.42	0.44	4	6.05	0.07	0.14	0.05	0.11	15.48	3.5	11.98	1.93	10.05	0.66
SDP294	middle	2023		0.02	0.02	3.14	0.03	0.03	0.27	1.58	0.33	4.14	7.51	0.06	0.15	0.05	0.18	17.51	3.92	13.59	1.95	11.64	0.55
SDP295	andean	2023		0.02	0.02	2.92	0.06	0.03	0.3	1.95	0.42	3.72	7.6	0.06	0.15	0.04	0.14	17.43	3.67	13.75	2.43	11.32	0.49
SDP298	andean	2023		0.01	0.02	3.13	0.04	0.04	0.33	1.43	0.48	5.54	7.72	0.06	0.13	0.04	0.2	19.16	3.96	15.2	1.95	13.25	0.72
SDP299	andean	2023		0.01	0.01	2.6	0.03	0.03	0.24	1.11	0.33	4.18	6	0.06	0.09	0.04	0.14	14.87	3.22	11.65	1.47	10.18	0.7
SDP300	andean	2023		0.01	0.01	2.21	0.06	0.04	0.18	1.37	0.38	1.98	6.21	0.05	0.09	0.05	0.12	12.75	2.75	10	1.81	8.19	0.32
SDP301	middle	2023		0.03	0.03	3.23	0.03	0.03	0.43	1.96	0.34	2.73	7.23	0.1	0.18	0.04	0.15	16.5	4.21	12.29	2.33	9.97	0.38
SDP302	andean	2023	Red caparron	0.01	0.02	2.57	0.05	0.03	0.22	1.47	0.38	3.28	6.66	0.06	0.1	0.05	0.12	15.03	3.19	11.84	1.9	9.94	0.49
SDP303	mesoamerican	2023	Large Marrow	0.02	0.02	2.77	0.02	0.03	0.27	0.84	0.28	4.66	6.17	0.06	0.07	0.04	0.14	15.39	3.42	11.97	1.14	10.83	0.75
SDP304	mesoamerican	2023	Great Northern	0.02	0.02	2.66	0.03	0.03	0.24	1.41	0.28	2.83	7.5	0.06	0.13	0.04	0.14	15.37	3.32	12.06	1.72	10.33	0.38
SDP305	mesoamerican	2023	Great Northern	0.02	0.02	2.5	0.03	0.04	0.28	1.59	0.28	2.2	7.23	0.06	0.1	0.03	0.13	14.51	3.18	11.33	1.91	9.43	0.3
SDP306	middle	2023	Great Northern	0.01	0.02	2.73	0.03	0.03	0.29	1.2	0.33	3.74	7.52	0.06	0.09	0.04	0.14	16.22	3.41	12.81	1.55	11.26	0.5
SDP307	middle	2023	Fabada	0.02	0.02	2.49	0.04	0.05	0.25	2.21	0.34	2.68	7.29	0.06	0.14	0.07	0.15	15.82	3.24	12.58	2.6	9.97	0.37
SDP308	middle	2023	Fabada	0.02	0.02	2.44	0.05	0.05	0.34	1.85	0.34	3.94	5.93	0.06	0.11	0.06	0.15	15.35	3.25	12.11	2.24	9.87	0.66
